# Supplementary material for: Study on the impact of R&D input intensity on technological innovation output ‐ Based on data from China’s high technology industry
Source: PLoS One. 2023 Oct 17;18(10):e0292851. doi: 10.1371/journal.pone.0292851 (PMC10581454; doi:10.1371/journal.pone.0292851)
Supplement: S1 Data — (ZIP) [file pone.0292851.s001.zip]

Archive with 2 entries (2 files):
- S1 Data Source.xlsx
- S1 Data.xlsx
