# Supplementary material for: Study on the impact of R&D input intensity on technological innovation output ‐ Based on data from China’s high technology industry
Source: PLoS One. 2023 Oct 17;18(10):e0292851. doi: 10.1371/journal.pone.0292851 (PMC10581454; doi:10.1371/journal.pone.0292851)
Supplement: S1 Data — (ZIP) [file pone.0292851.s001.zip › S1 Data.xlsx]

## Sheet: Sheet1
Serial number	Province	Year	Explanatory variables	Explanatory variables	Explanatory variables	Explanatory variables	Explained variables
			Sf	Gf	Ff	Of	La
1	BEIJING	2009	0.162557	0.23558	0.0196482	0.0329163	1835
1	BEIJING	2010	0.19873	0.346916	0.0220937	0.0361976	1942
1	BEIJING	2011	0.216814	0.334224	0.0309422	0.046819	4290
1	BEIJING	2012	0.0280271	0.430323	0.0364178	0.061462	6314
1	BEIJING	2013	0.253164	0.428879	0.0240821	0.0417926	5358
1	BEIJING	2014	0.233062	0.375349	0.0217473	0.0501205	5845
1	BEIJING	2015	0.295552	0.495453	0.0252375	0.049958	5305
1	BEIJING	2016	0.318742	0.453852	0.0182435	0.0486485	4114
1	BEIJING	2017	0.352699	0.468118	0.0279217	0.0504015	4715
1	BEIJING	2018	0.409472	0.453912	0.00645892	0.052591	5013
1	BEIJING	2019	0.015576	0.376618	0.00113901	0.0607999	6332
1	BEIJING	2020	0.0324287	0.395785	0.00425337	0.0568769	6525
2	TIANJIN	2009	0.174882	0.0415568	0.00437973	0.00833894	1127
2	TIANJIN	2010	0.200658	0.0520456	0.00971233	0.00823537	1075
2	TIANJIN	2011	0.291128	0.0598672	0.00751596	0.0159825	1576
2	TIANJIN	2012	0.245675	0.0502148	0.00570055	0.0101234	1878
2	TIANJIN	2013	0.180679	0.0398425	0.00552047	0.00880337	2275
2	TIANJIN	2014	0.194706	0.0396876	0.00523789	0.00765096	2243
2	TIANJIN	2015	0.215008	0.0599704	0.008598	0.00849139	1705
2	TIANJIN	2016	0.345593	0.495659	0.0193583	0.0534901	1547
2	TIANJIN	2017	0.265112	0.0862471	0.0162318	0.0115043	1349
2	TIANJIN	2018	0.341507	0.0942713	0.00187505	0.0164154	1069
2	TIANJIN	2019	0.00611721	0.0451288	0.0036702	0.0127139	1297
2	TIANJIN	2020	0.00751236	0.057427	0.00425014	0.0152659	1185
3	HEBEI	2009	1.74499	0.504644	0.000626934	0.0722335	816
3	HEBEI	2010	1.74044	0.390685	0.000770546	0.0854342	702
3	HEBEI	2011	2.04746	0.398628	0.000534525	0.0273972	812
3	HEBEI	2012	1.31864	0.250417	0.00142142	0.0283138	852
3	HEBEI	2013	1.1898	0.194505	0.000617818	0.0285069	903
3	HEBEI	2014	0.973741	0.157554	0.000697547	0.023041	1154
3	HEBEI	2015	0.835971	0.157187	0.000520291	0.0350893	1152
3	HEBEI	2016	0.820044	0.143391	0.000301225	0.0220766	1209
3	HEBEI	2017	0.774462	0.140542	0.000324166	0.0190163	1196
3	HEBEI	2018	0.798699	0.129537	0.00113628	0.0203936	1219
3	HEBEI	2019	0.0018659	0.0671324	0.000934076	0.00928797	2395
3	HEBEI	2020	0.0020157	0.0865847	0.001025	0.0112576	2364
4	SHANXI	2009	3.1539	0.664186	0.00300931	0.0908308	557
4	SHANXI	2010	1.5648	0.275115	0.00179117	0.0369027	544
4	SHANXI	2011	3.17047	0.530964	0.00386035	0.141252	596
4	SHANXI	2012	2.38575	0.393162	0.00147892	0.0853245	650
4	SHANXI	2013	2.66767	0.52363	0.000234321	0.0800828	699
4	SHANXI	2014	2.08956	0.329606	0.000760352	0.047887	694
4	SHANXI	2015	1.55644	0.362575	0.00263617	0.0563971	634
4	SHANXI	2016	2.04005	0.493433	0.000736138	0.0692272	621
4	SHANXI	2017	0.719532	0.128314	0.000329358	0.0228745	620
4	SHANXI	2018	0.792568	0.157943	0.00784095	0.0160073	663
4	SHANXI	2019	0.00219746	0.0491492	0.000192711	0.00828729	665
4	SHANXI	2020	0.00223521	0.0521456	0.000112543	0.00856525	671
5	NEIMENGGU	2009	15.4886	3.05722	0.178798	0.672167	513
5	NEIMENGGU	2010	6.11259	1.09507	0.127711	0.106911	510
5	NEIMENGGU	2011	11.0296	1.84864	0.0410394	0.137406	529
5	NEIMENGGU	2012	8.10856	1.12673	0.193221	0.252271	530
5	NEIMENGGU	2013	5.33161	0.830135	0.000628393	0.29728	536
5	NEIMENGGU	2014	7.33247	0.986216	0.000384431	0.186795	534
5	NEIMENGGU	2015	2.72784	0.379277	0.00235343	0.0955304	560
5	NEIMENGGU	2016	1.4248	0.224631	0.00199575	0.0535463	550
5	NEIMENGGU	2017	0.702056	0.116599	0.0010565	0.0391448	920
5	NEIMENGGU	2018	0.491532	0.0964148	0.00219266	0.0251872	652
5	NEIMENGGU	2019	0.0221112	0.268052	0.0120513	0.152235	913
5	NEIMENGGU	2020	0.0236544	0.186546	0.0124508	0.0985424	915
6	LIAONING	2009	1.10472	0.3011	0.00418914	0.0244496	1146
6	LIAONING	2010	0.980697	0.300128	0.00292943	0.0316134	838
6	LIAONING	2011	0.771953	0.229527	0.0035723	0.0102807	1143
6	LIAONING	2012	0.847612	0.257487	0.00224909	0.0103827	1432
6	LIAONING	2013	0.882336	0.250596	0.00736731	0.0171953	1247
6	LIAONING	2014	0.931533	0.257134	0.00459632	0.0138368	1371
6	LIAONING	2015	0.678345	0.280104	0.00465177	0.0158247	1407
6	LIAONING	2016	0.584014	0.247213	0.00182539	0.0151299	1376
6	LIAONING	2017	0.694201	0.252454	0.00288828	0.0135899	1635
6	LIAONING	2018	0.605201	0.197386	0.00123019	0.0144975	1510
6	LIAONING	2019	0.0319796	0.255239	0.000302874	0.00454945	1377
6	LIAONING	2020	0.0526452	0.225458	0.000658126	0.00658433	1425
7	JILIN	2009	0.905054	0.437401	0.00680541	0.0415692	705
7	JILIN	2010	1.37409	0.917858	0.00531582	0.0930879	541
7	JILIN	2011	0.72019	0.457231	0.00561155	0.0345436	720
7	JILIN	2012	0.657344	0.404298	0.0037175	0.0399372	788
7	JILIN	2013	0.535204	0.319226	0.00314103	0.0379602	888
7	JILIN	2014	0.619565	0.350756	0.0111368	0.0255601	829
7	JILIN	2015	0.686507	0.39899	0.00124733	0.0152425	712
7	JILIN	2016	0.489921	0.231924	0.00106083	0.01298	735
7	JILIN	2017	0.541194	0.336174	0.00143357	0.0166605	724
7	JILIN	2018	0.445713	0.380568	0.00137741	0.0164404	914
7	JILIN	2019	0.00737845	0.301805	0.000153289	0.00318752	871
7	JILIN	2020	0.00852725	0.365842	0.000145856	0.00328641	905
8	HEILONGJIANG	2009	2.13421	1.33839	0.00440174	0.0851862	646
8	HEILONGJIANG	2010	2.73679	1.28388	0.00361503	0.179537	590
8	HEILONGJIANG	2011	1.93765	0.783071	0.00912307	0.0535281	753
8	HEILONGJIANG	2012	1.50409	0.961498	0.0185208	0.0468056	841
8	HEILONGJIANG	2013	1.39796	1.05697	0.0222585	0.0367502	941
8	HEILONGJIANG	2014	1.19483	0.804301	0.0154052	0.0610746	1081
8	HEILONGJIANG	2015	1.11134	0.87434	0.0122776	0.0735573	1064
8	HEILONGJIANG	2016	0.936132	0.571938	0.00041758	0.0674345	1133
8	HEILONGJIANG	2017	1.10539	0.683729	0.000599155	0.0581658	887
8	HEILONGJIANG	2018	1.99763	1.37857	0.00472452	0.100061	731
8	HEILONGJIANG	2019	0.0522898	0.0765707	0.000239621	0.0254423	889
8	HEILONGJIANG	2020	0.0353014	0.0851342	0.000125423	0.0356712	887
9	SHANGHAI	2009	0.23023	0.0918691	0.00976399	0.0125726	2743
9	SHANGHAI	2010	0.270604	0.121394	0.00578338	0.0117621	2554
9	SHANGHAI	2011	0.393722	0.176677	0.0102748	0.019589	3482
9	SHANGHAI	2012	0.487507	0.266103	0.00847919	0.0387803	4250
9	SHANGHAI	2013	0.605186	0.308869	0.0244872	0.0385315	4873
9	SHANGHAI	2014	0.542286	0.308963	0.016941	0.0427074	5667
9	SHANGHAI	2015	0.522381	0.329145	0.0146069	0.0379855	5464
9	SHANGHAI	2016	0.550258	0.326905	0.0141237	0.0240305	5426
9	SHANGHAI	2017	0.612063	0.365173	0.0145978	0.0329791	5795
9	SHANGHAI	2018	0.595558	0.334303	0.00823291	0.0261184	5136
9	SHANGHAI	2019	0.00608646	0.210343	0.000662223	0.0189199	6174
9	SHANGHAI	2020	0.00854531	0.302427	0.00112549	0.0198323	5985
10	JIANGSU	2009	0.238743	0.0375479	0.00676639	0.00848641	2667
10	JIANGSU	2010	0.277372	0.0447081	0.00450692	0.0083013	2679
10	JIANGSU	2011	0.185888	0.0240189	0.00244695	0.00526727	5546
10	JIANGSU	2012	0.187181	0.0236527	0.00163035	0.00697136	6524
10	JIANGSU	2013	0.208126	0.0230047	0.00138736	0.00917373	7723
10	JIANGSU	2014	0.203843	0.019048	0.00144432	0.0118221	10773
10	JIANGSU	2015	0.198545	0.0195492	0.00116809	0.0103758	10403
10	JIANGSU	2016	0.191739	0.0168104	0.00136841	0.0126135	11881
10	JIANGSU	2017	0.222735	0.0217086	0.00079817	0.0100838	12602
10	JIANGSU	2018	0.247732	0.0288277	0.00143322	0.00632673	14495
10	JIANGSU	2019	0.000591757	0.0172546	0.000712465	0.00346035	18235
10	JIANGSU	2020	0.00235491	0.0195244	0.000536727	0.00465827	17858
11	ZHEJIANG	2009	0.523598	0.0542287	0.00366545	0.00894231	2104
11	ZHEJIANG	2010	0.625913	0.0689888	0.00469627	0.0108169	1252
11	ZHEJIANG	2011	0.459314	0.0461743	0.00976786	0.00895177	2107
11	ZHEJIANG	2012	0.47468	0.0445051	0.00230738	0.010811	2968
11	ZHEJIANG	2013	0.403358	0.0363745	0.00130764	0.00831133	3569
11	ZHEJIANG	2014	0.395228	0.0341625	0.00124846	0.00835044	4423
11	ZHEJIANG	2015	0.335959	0.0277569	0.000735975	0.00833298	4775
11	ZHEJIANG	2016	0.323615	0.0246544	0.000657596	0.00518671	5703
11	ZHEJIANG	2017	0.337002	0.0268001	0.000455157	0.00633757	5791
11	ZHEJIANG	2018	0.323834	0.0283122	0.000540686	0.0066968	7952
11	ZHEJIANG	2019	0.00148957	0.00935978	0.00848428	0.00107255	9886
11	ZHEJIANG	2020	0.00536837	0.0136796	0.00657154	0.00215826	9736
12	ANHUI	2009	1.05251	0.348822	0.00351546	0.113388	877
12	ANHUI	2010	1.41194	0.428519	0.00262786	0.101752	900
12	ANHUI	2011	0.617179	0.181264	0.00199205	0.0293383	1055
12	ANHUI	2012	0.536657	0.154458	0.00274186	0.0290515	1107
12	ANHUI	2013	0.614186	0.197372	0.00153803	0.0252904	1555
12	ANHUI	2014	0.533161	0.15751	0.00867534	0.0264224	2302
12	ANHUI	2015	0.380224	0.0992569	0.000883297	0.0154936	3173
12	ANHUI	2016	0.338437	0.0768174	0.000671639	0.0128634	3279
12	ANHUI	2017	0.312919	0.0655101	0.000539946	0.0175189	4258
12	ANHUI	2018	0.292133	0.0584096	0.000861321	0.00989266	4276
12	ANHUI	2019	0.00204258	0.0249916	0.000235015	0.00520167	4549
12	ANHUI	2020	0.00368226	0.0365427	0.000658726	0.00635802	4562
13	FUJIAN	2009	0.182161	0.0228796	0.001306	0.00517259	878
13	FUJIAN	2010	0.183842	0.021805	0.00170877	0.00428645	949
13	FUJIAN	2011	0.17896	0.0166203	0.00117674	0.00434318	1116
13	FUJIAN	2012	0.200363	0.0178399	0.00090639	0.00473251	1553
13	FUJIAN	2013	0.228539	0.0211867	0.000460477	0.00654542	1768
13	FUJIAN	2014	0.268791	0.0253102	0.000542737	0.00690407	2130
13	FUJIAN	2015	0.278237	0.0272905	0.000549608	0.00942942	2266
13	FUJIAN	2016	0.248489	0.0316763	0.00094409	0.0077108	2681
13	FUJIAN	2017	0.294615	0.0385439	0.000829781	0.00793248	3200
13	FUJIAN	2018	0.281026	0.0345922	0.000711083	0.00816022	3794
13	FUJIAN	2019	0.000559119	0.0126454	0.0311592	0.00241384	4525
13	FUJIAN	2020	0.00369736	0.0254555	0.00569419	0.00256833	4408
14	JIANGXI	2009	0.670057	0.202365	0.00514208	0.0293635	663
14	JIANGXI	2010	0.572659	0.147222	0.00208107	0.0192635	647
14	JIANGXI	2011	0.525879	0.130125	0.001034	0.0175585	757
14	JIANGXI	2012	0.444878	0.0963044	0.00144434	0.0170622	936
14	JIANGXI	2013	0.373982	0.0870606	0.00101308	0.0247175	970
14	JIANGXI	2014	0.381555	0.0809107	0.000625749	0.0132634	976
14	JIANGXI	2015	0.337767	0.0612868	0.000646475	0.00872567	1030
14	JIANGXI	2016	0.31608	0.0411677	0.000221174	0.00863951	807
14	JIANGXI	2017	0.328271	0.0442041	0.000114186	0.00759	1084
14	JIANGXI	2018	0.263772	0.0380783	0.000147049	0.00417338	1705
14	JIANGXI	2019	0.486049	0.0130272	0.00261789	0.000921514	1905
14	JIANGXI	2020	0.158427	0.0254225	0.00102543	0.00106581	1896
15	SHANDONG	2009	0.469909	0.0455844	0.00217986	0.0098949	1332
15	SHANDONG	2010	0.539077	0.052888	0.00255478	0.00907551	1472
15	SHANDONG	2011	0.492225	0.0469026	0.00239581	0.00803998	2528
15	SHANDONG	2012	0.514743	0.052315	0.00321839	0.00875603	3223
15	SHANDONG	2013	0.580435	0.054174	0.00285736	0.00886463	3935
15	SHANDONG	2014	0.607932	0.0522572	0.00272637	0.00929333	4745
15	SHANDONG	2015	0.478489	0.041267	0.00210882	0.00865259	6998
15	SHANDONG	2016	0.483915	0.0365301	0.00163566	0.00965237	8926
15	SHANDONG	2017	0.476428	0.036401	0.00162492	0.00878783	11370
15	SHANDONG	2018	0.610187	0.0570584	0.0032716	0.0161331	11961
15	SHANDONG	2019	0.128257	0.0252961	0.00112364	0.00362263	5992
15	SHANDONG	2020	0.236458	0.452565	0.0025456	0.00526532	6215
16	HENAN	2009	1.05446	0.205872	0.00440651	0.0312572	923
16	HENAN	2010	1.30291	0.239554	0.000997688	0.0516254	845
16	HENAN	2011	1.62342	0.248862	0.00131757	0.0656708	1074
16	HENAN	2012	1.85105	0.311004	0.00271117	0.0984097	1153
16	HENAN	2013	0.151395	0.0218575	0.000418956	0.00570591	1218
16	HENAN	2014	0.144501	0.0192444	0.000223045	0.00522726	1280
16	HENAN	2015	0.128508	0.0166955	7.335e-05	0.00502276	1283
16	HENAN	2016	0.150523	0.017321	0.0001252	0.0054671	1108
16	HENAN	2017	0.151592	0.0157193	0.000174519	0.00606454	1379
16	HENAN	2018	0.15775	0.0165321	0.000646149	0.00886335	1406
16	HENAN	2019	0.0934644	0.0146944	0.00116393	0.00693539	1574
16	HENAN	2020	0.136588	0.0152642	0.000762502	0.00712666	1589
17	HUBEI	2009	0.625476	0.232375	0.0029901	0.0283105	708
17	HUBEI	2010	0.692666	0.222669	0.00323901	0.0309273	536
17	HUBEI	2011	0.742484	0.224342	0.0025278	0.0337337	988
17	HUBEI	2012	0.606072	0.174592	0.00199616	0.0262471	1446
17	HUBEI	2013	0.609029	0.166156	0.00161549	0.0251995	1761
17	HUBEI	2014	0.59479	0.146005	0.00101248	0.0205801	1853
17	HUBEI	2015	0.539933	0.1255	0.000964178	0.0221163	2550
17	HUBEI	2016	0.565869	0.137965	0.000643207	0.0213907	3879
17	HUBEI	2017	0.575919	0.145102	0.000670313	0.0170578	3961
17	HUBEI	2018	0.400884	0.107456	0.0013558	0.00937761	5023
17	HUBEI	2019	0.213715	0.045024	0.000126859	0.0114518	8764
17	HUBEI	2020	0.264287	0.0768592	0.000695872	0.012546	8265
18	HUNAN	2009	0.861477	0.173208	0.00241479	0.0505426	842
18	HUNAN	2010	1.01592	0.178775	0.00878524	0.0518464	728
18	HUNAN	2011	0.612789	0.0990143	0.00153646	0.0279351	876
18	HUNAN	2012	0.654279	0.100179	0.00215255	0.0220154	923
18	HUNAN	2013	0.357195	0.0605212	0.00132418	0.0103082	1161
18	HUNAN	2014	0.352654	0.0574617	0.00135619	0.0105997	1395
18	HUNAN	2015	0.306145	0.0441893	0.000258538	0.00771778	1765
18	HUNAN	2016	0.305793	0.0426215	0.000810716	0.00557489	1853
18	HUNAN	2017	0.369642	0.0533684	0.000222714	0.00722631	1971
18	HUNAN	2018	0.528934	0.0787637	0.00220263	0.0102937	2831
18	HUNAN	2019	0.348946	0.0270778	0.000157653	0.0032898	3111
18	HUNAN	2020	0.403689	0.0536985	0.000865805	0.00720138	3258
19	GHUANGDONG	2009	0.161719	0.016033	0.00151037	0.00348432	21006
19	GHUANGDONG	2010	0.117248	0.0108761	0.00352943	0.00210248	19458
19	GHUANGDONG	2011	0.124006	0.0127967	0.00253641	0.00270444	25961
19	GHUANGDONG	2012	0.128052	0.012665	0.00104305	0.00333516	29210
19	GHUANGDONG	2013	0.132126	0.0118967	0.00100612	0.00273331	31018
19	GHUANGDONG	2014	0.133155	0.0107442	0.000732043	0.00323447	34510
19	GHUANGDONG	2015	0.130281	0.0118297	0.000685056	0.00305484	32366
19	GHUANGDONG	2016	0.115538	0.0120053	0.000647595	0.00274729	39879
19	GHUANGDONG	2017	0.109537	0.0128605	0.000334255	0.00264201	48148
19	GHUANGDONG	2018	0.113618	0.0137972	0.000267518	0.00203282	59216
19	GHUANGDONG	2019	0.0853082	0.00405458	0.00161938	0.00482865	74083
19	GHUANGDONG	2020	0.10686	0.00958538	0.00111697	0.00365826	72157
20	GUANGXI	2009	1.86615	0.626456	0.00435345	0.100955	590
20	GUANGXI	2010	2.26916	0.763868	0.00434837	0.119428	527
20	GUANGXI	2011	1.32457	0.379034	0.000480448	0.0815197	631
20	GUANGXI	2012	1.17853	0.355964	0.000443908	0.092507	698
20	GUANGXI	2013	0.887449	0.231632	0.000261339	0.0680275	751
20	GUANGXI	2014	1.00599	0.285723	0.000747901	0.0694965	712
20	GUANGXI	2015	0.928897	0.305504	0.0004094	0.0610813	714
20	GUANGXI	2016	0.797176	0.255294	0.000695439	0.049393	770
20	GUANGXI	2017	0.749365	0.296448	0.00057503	0.0498447	784
20	GUANGXI	2018	0.561486	0.251553	0.00136202	0.0410152	790
20	GUANGXI	2019	0.10815	0.0938501	0.00112054	0.0123968	813
20	GUANGXI	2020	0.235755	0.152014	0.00106513	0.0254437	823
21	CHONGQING	2009	0.389622	0.0972595	0.00223462	0.0156106	742
21	CHONGQING	2010	0.513993	0.14167	0.00210629	0.0245503	718
21	CHONGQING	2011	0.264653	0.0525327	0.00141252	0.0161621	896
21	CHONGQING	2012	0.626551	0.11482	0.00119166	0.053193	873
21	CHONGQING	2013	0.95461	0.158393	0.00296642	0.0433447	800
21	CHONGQING	2014	0.378622	0.0507171	0.000884779	0.010067	909
21	CHONGQING	2015	0.155963	0.0278148	0.000662341	0.00403736	942
21	CHONGQING	2016	0.221293	0.0398984	0.000443627	0.0122295	1012
21	CHONGQING	2017	0.165208	0.0282002	0.000285554	0.00891711	1216
21	CHONGQING	2018	0.262624	0.0565124	0.000523126	0.0127872	1927
21	CHONGQING	2019	0.0994595	0.02156	0.000468957	0.00383367	1904
21	CHONGQING	2020	0.136982	0.0565457	0.000369825	0.00758548	2065
22	SICHUAN	2009	0.188097	0.189274	0.000640459	0.0107587	548
22	SICHUAN	2010	0.785807	1.07878	0.00430765	0.0380103	648
22	SICHUAN	2011	0.229003	0.25379	0.00155103	0.0128312	773
22	SICHUAN	2012	0.283931	0.290377	0.00185018	0.0189572	1662
22	SICHUAN	2013	0.273892	0.209023	0.00168558	0.0626234	1943
22	SICHUAN	2014	0.222611	0.193959	0.00138904	0.0330574	3185
22	SICHUAN	2015	0.245333	0.23148	0.00129855	0.0275124	3097
22	SICHUAN	2016	0.276193	0.226613	0.00100018	0.0253689	3733
22	SICHUAN	2017	0.253216	0.172599	0.000386935	0.0221222	4534
22	SICHUAN	2018	0.365424	0.251074	0.000764849	0.0188004	5094
22	SICHUAN	2019	0.15968	0.157827	0.000100498	0.0176644	5309
22	SICHUAN	2020	0.236548	0.145825	0.000204586	0.0185825	5532
23	GUIZHOU	2009	0.474867	0.142906	0.00131924	0.0614864	557
23	GUIZHOU	2010	0.348529	0.129443	0.000425142	0.0369832	594
23	GUIZHOU	2011	0.448127	0.125363	0.000396603	0.03117	604
23	GUIZHOU	2012	0.378066	0.11659	0.000327614	0.0518194	611
23	GUIZHOU	2013	0.357949	0.139959	0.000365969	0.0363465	644
23	GUIZHOU	2014	0.365897	0.124995	0.000473631	0.0311391	819
23	GUIZHOU	2015	0.419053	0.160408	0.00012805	0.043849	628
23	GUIZHOU	2016	0.392235	0.111462	0.000548291	0.0309969	599
23	GUIZHOU	2017	0.389426	0.154409	0.000634265	0.0235178	843
23	GUIZHOU	2018	0.433231	0.126069	0.000154613	0.0199979	994
23	GUIZHOU	2019	0.46937	0.0719162	0.000340921	0.00361623	849
23	GUIZHOU	2020	0.452007	0.0981457	0.000568842	0.0865872	935
24	YUNNAN	2009	0.57351	0.559662	0.0242372	0.148471	507
24	YUNNAN	2010	0.93406	0.66893	0.00789943	0.0811397	558
24	YUNNAN	2011	0.862667	0.439523	0.0085294	0.0948861	653
24	YUNNAN	2012	1.16062	0.588552	0.012526	0.0971877	724
24	YUNNAN	2013	0.960395	0.474589	0.00756956	0.080459	697
24	YUNNAN	2014	0.996985	0.445278	0.00734108	0.0863131	722
24	YUNNAN	2015	1.39177	0.7764	0.00747535	0.069006	707
24	YUNNAN	2016	1.69299	0.727494	0.00529329	0.137205	740
24	YUNNAN	2017	1.20475	0.470423	0.00114032	0.0799866	688
24	YUNNAN	2018	1.36265	0.459382	0.00250271	0.12941	711
24	YUNNAN	2019	0.811181	0.246459	0.00366058	0.0630348	700
24	YUNNAN	2020	1.12547	0.364572	0.00200366	0.0925436	765
25	SHANXI2	2009	0.552997	1.02177	0.00446022	0.101167	819
25	SHANXI2	2010	0.483785	0.825913	0.000792589	0.0608529	790
25	SHANXI2	2011	0.461475	0.667633	0.000877469	0.0469972	898
25	SHANXI2	2012	0.517364	0.731098	0.000435505	0.0485972	835
25	SHANXI2	2013	0.60858	0.879537	0.000981126	0.0808197	1122
25	SHANXI2	2014	0.512751	0.66032	0.000393219	0.0375689	1202
25	SHANXI2	2015	0.45821	0.619252	0.000601842	0.0275205	1047
25	SHANXI2	2016	0.395637	0.475436	0.000591114	0.0222409	1200
25	SHANXI2	2017	0.451979	0.498547	0.00120905	0.0362008	1399
25	SHANXI2	2018	0.63449	0.705604	0.00130777	0.0663655	1469
25	SHANXI2	2019	0.104138	0.308749	0.00159546	0.024728	2006
25	SHANXI2	2020	0.23671	0.426822	0.00135549	0.458062	2045
26	GANSU	2009	2.25266	1.53771	0.0085897	0.247331	540
26	GANSU	2010	1.40901	0.955027	0.00726111	0.091046	554
26	GANSU	2011	1.40922	0.830817	0.00182151	0.108966	549
26	GANSU	2012	1.1886	0.71537	0.00272297	0.070199	605
26	GANSU	2013	1.39009	0.81172	0.00537893	0.0609612	577
26	GANSU	2014	1.14243	0.642763	0.00224877	0.0584925	642
26	GANSU	2015	1.00772	0.599667	0.00560242	0.0539744	586
26	GANSU	2016	0.85818	0.483772	0.00154381	0.0582644	613
26	GANSU	2017	0.544883	0.360055	0.00112767	0.0438523	623
26	GANSU	2018	0.540615	0.430399	0.00144356	0.0413126	657
26	GANSU	2019	0.301921	0.440146	0.00123088	0.0267526	608
26	GANSU	2020	0.419821	0.445267	0.00156854	0.0365842	685
27	XINJIANG	2009	7.27032	3.2051	0.0313856	0.620669	513
27	XINJIANG	2010	5.89169	2.6032	0.0244406	0.180677	507
27	XINJIANG	2011	2.4295	0.932478	0.0339888	0.0985462	516
27	XINJIANG	2012	123.466	47.3493	0.29383	4.22814	502
27	XINJIANG	2013	14.182	5.2728	0.265406	0.418775	514
27	XINJIANG	2014	19.0821	6.5057	0.0988778	0.321722	525
27	XINJIANG	2015	1.44273	0.54416	0.00235877	0.0577843	539
27	XINJIANG	2016	1.07815	0.41813	0.000147355	0.03753	559
27	XINJIANG	2017	1.16764	0.44355	0.000444033	0.0326153	624
27	XINJIANG	2018	0.941129	0.403071	0.00417263	0.0356214	680
27	XINJIANG	2019	0.6679	0.669457	0.00226334	0.0261738	631
27	XINJIANG	2020	0.820647	0.568544	0.00364471	0.360486	667
